# Supplementary material for: Statistical methods for predicting tuberculosis incidence based on data from Guangxi, China
Source: BMC Infect Dis. 2020 Apr 22;20:300. doi: 10.1186/s12879-020-05033-3 (PMC7178605; doi:10.1186/s12879-020-05033-3)
Supplement: Supplementary file 1 — Additional file 1: Table S1. Monthly TB incidence data from January 2012 to June 2019, Guangxi, China. [file 12879_2020_5033_MOESM1_ESM.xlsx]

## Sheet: Sheet1
Time	TB incidence（per 100,000 populations）
2012-01-31	13.01
2012-02-29	17.09
2012-03-31	20.25
2012-04-30	18.24
2012-05-31	18.29
2012-06-30	17.44
2012-07-31	17.74
2012-08-31	16.46
2012-09-30	14.78
2012-10-31	15.04
2012-11-30	13.85
2012-12-31	12.74
2013-01-31	14.35
2013-02-28	13.51
2013-03-31	17.51
2013-04-30	16.31
2013-05-31	17.25
2013-06-30	15.73
2013-07-31	16.2
2013-08-31	15.66
2013-09-30	14.87
2013-10-31	14.87
2013-11-30	14.41
2013-12-31	13.4
2014-01-31	14.8
2014-02-28	12.84
2014-03-31	15.64
2014-04-30	16.64
2014-05-31	15.59
2014-06-30	15.19
2014-07-31	15.91
2014-08-31	14.33
2014-09-30	14.01
2014-10-31	13.26
2014-11-30	12.08
2014-12-31	12.03
2015-01-31	13.39
2015-02-28	10.95
2015-03-31	15.01
2015-04-30	14.72
2015-05-31	14.34
2015-06-30	16.09
2015-07-31	16.47
2015-08-31	13.05
2015-09-30	13.6
2015-10-31	12.54
2015-11-30	12.25
2015-12-31	11.63
2016-01-31	12.2
2016-02-29	12.66
2016-03-31	15.36
2016-04-30	14.41
2016-05-31	14.54
2016-06-30	13.14
2016-07-31	13.94
2016-08-31	13.03
2016-09-30	12.66
2016-10-31	11.82
2016-11-30	11.29
2016-12-31	10.94
2017-01-31	10.97
2017-02-28	12.62
2017-03-31	13.4
2017-04-30	13.35
2017-05-31	14.77
2017-06-30	14.43
2017-07-31	15.12
2017-08-31	14.13
2017-09-30	11.9
2017-10-31	11.33
2017-11-30	11.03
2017-12-31	10.85
2018-01-31	12.62
2018-02-28	10.92
2018-03-31	13.66
2018-04-30	12.36
2018-05-31	13.4
2018-06-30	12.2
2018-07-31	11.96
2018-08-31	11.47
2018-09-30	10.56
2018-10-31	10.23
2018-11-30	10.29
2018-12-31	9.24
2019-01-31	11.4
2019-02-28	10.3
2019-03-31	12.12
2019-04-30	12.72
2019-05-31	12.32
2019-06-30	11.45
